# Supplementary material for: IL-22-Activated MUC13 Impacts on Colonic Barrier Function through JAK1/STAT3, SNAI1/ZEB1 and ROCK2/MAPK Signaling
Source: Cells. 2023 Apr 23;12(9):1224. doi: 10.3390/cells12091224 (PMC10177587; doi:10.3390/cells12091224)
Supplement: Supplementary file 1 [file cells-12-01224-s001.zip]

Archive with 2 entries (2 files):
- cells-2275517-supplementary.pdf
- cells-2275517-supplementary_proofreading completed.docx
